# Supplementary material for: The Development of Feeding Competence in Rehabilitant Orphaned Orangutans and How to Measure It
Source: Animals (Basel). 2023 Jun 26;13(13):2111. doi: 10.3390/ani13132111 (PMC10339905; doi:10.3390/ani13132111)
Supplement: Supplementary file 1 [file animals-13-02111-s001.zip]

Archive with 1 entries (1 files):
- animals-2412084-supplementary.pdf
